# Supplementary material for: Bacterial Resistances and Sensibilities in a Tertiary Care Hospital in Romania—A Retrospective Analysis
Source: Microorganisms. 2024 Jul 24;12(8):1517. doi: 10.3390/microorganisms12081517 (PMC11356133; doi:10.3390/microorganisms12081517)
Supplement: Supplementary file 1 [file microorganisms-12-01517-s001.zip]

Archive with 1 entries (1 files):
- microorganisms-3097411-supplementary.pdf
